# Supplementary material for: Electronic Structures of Penta-SiC2 and g-SiC3 Nanoribbons: A First-Principles Study
Source: Materials (Basel). 2023 May 29;16(11):4041. doi: 10.3390/ma16114041 (PMC10254421; doi:10.3390/ma16114041)
Supplement: Supplementary file 1 [file materials-16-04041-s001.zip]

Archive with 1 entries (1 files):
- materials-2374700-supplementary.pdf
